# Supplementary material for: An Interpretable Ensemble Transformer Framework for Breast Cancer Detection in Ultrasound Images
Source: Diagnostics (Basel). 2026 Feb 20;16(4):622. doi: 10.3390/diagnostics16040622 (PMC12939200; doi:10.3390/diagnostics16040622)
Supplement: Supplementary file 1 [file diagnostics-16-00622-s001.zip]

Archive with 1 entries (1 files):
- diagnostics-3917296-supplementary.pdf
